# Supplementary material for: In Silico Molecular Docking Studies and Xanthine Oxidase Inhibitory Activity of Abies kawakamii Leaf Extract and Its Constituent
Source: Pharmaceuticals (Basel). 2026 Jul 17;19(7):1100. doi: 10.3390/ph19071100 (PMC13414989; doi:10.3390/ph19071100)
Supplement: Supplementary file 1 [file pharmaceuticals-19-01100-s001.zip]

Archive with 1 entries (1 files):
- pharmaceuticals-4387957-supplementary.pdf
